# Supplementary material for: Relationship between Dietary Fatty Acid Intake with Nonalcoholic Fatty Liver Disease and Liver Fibrosis in People with HIV
Source: Nutrients. 2021 Sep 29;13(10):3462. doi: 10.3390/nu13103462 (PMC8539489; doi:10.3390/nu13103462)
Supplement: Supplementary file 1 [file nutrients-13-03462-s001.zip]

Archive with 1 entries (1 files):
- nutrients-1310006-supplementary.pdf
